# Supplementary material for: Development of Mn2+-Specific Biosensor Using G-Quadruplex-Based DNA
Source: Int J Mol Sci. 2023 Jul 17;24(14):11556. doi: 10.3390/ijms241411556 (PMC10380348; doi:10.3390/ijms241411556)
Supplement: Supplementary file 1 [file ijms-24-11556-s001.zip]

Archive with 1 entries (1 files):
- ijms-2493950-supplementary.pdf
